# Supplementary material for: Identification and Characterization of NBS Resistance Genes in Akebia trifoliata
Source: Front Plant Sci. 2021 Oct 29;12:758559. doi: 10.3389/fpls.2021.758559 (PMC8585750; doi:10.3389/fpls.2021.758559)
Supplement: Supplementary Table 1 — Detailed features of identified NBS genes in A. trifoliata. [file Table_1.XLSX]

## Sheet: table s1
Table S1 Detailed features of identified NBS genes in A. trifoliata.
Locus	Gene name	Domain structure	Duplication Type	Gene length (bp)	Exon number
chr1_locus1	AtNBS07	CN	Proximal	1958	2
	AtNBS09	CN	Tandem	4985	2
	AtNBS08	CN	Tandem	14051	3
	AtNBS56	CNL	Tandem	3461	2
chr1_locus2	AtNBS57	CNL	Dispersed	4231	2
chr1_locus3	AtNBS06	NL(C)	Dispersed	2165	3
chr1_locus4	AtNBS21	CNL	Dispersed	3276	1
chr1_locus5	AtNBS73	TNL	Tandem	22071	5
	AtNBS71	TNL	Tandem	7582	4
	AtNBS70	TNL	Tandem	7328	5
	AtNBS72	TNL	Tandem	7805	6
chr2_locus6	AtNBS11	CN	Dispersed	2803	1
chr2_locus7	AtNBS12	CN	Dispersed	4242	3
chr2_locus8	AtNBS31	CNL	Dispersed	9038	12
chr3_locus9	AtNBS58	NL(T)	Tandem	9373	10
	AtNBS63	NL(T)	Tandem	16419	5
	AtNBS67	NL(T)	Tandem	12146	5
	AtNBS54	N(T)	Tandem	1326	1
	AtNBS55	N(T)	Tandem	1211	2
	AtNBS66	NL(T)	Tandem	8108	5
	AtNBS65	NL(T)	Tandem	7646	2
chr3_locus10	AtNBS39	CNL	Dispersed	3364	2
chr4_locus11	AtNBS51	RNL	WGD	3932	5
chr4_locus12	AtNBS69	TNL	WGD	5227	5
	AtNBS45	CNL	Tandem	5442	6
	AtNBS49	RNL	Tandem	14166	6
	AtNBS50	RNL	Tandem	5871	5
	AtNBS44	CNL	Tandem	4827	5
	AtNBS41	CNL	Tandem	5731	5
chr5_locus13	AtNBS34	CNL	Dispersed	3710	3
chr7_locus14	AtNBS32	CNL	Tandem	3862	2
	AtNBS42	CNL	Tandem	2741	1
chr7_locus15	AtNBS35	CNL	Proximal	2742	2
chr8_locus16	AtNBS05	NL(C)	Tandem	4145	3
	AtNBS13	CN	Tandem	19015	5
chr9_locus17	AtNBS19	CN	Proximal	8425	6
	AtNBS15	CN	Tandem	1277	2
	AtNBS16	CN	Tandem	1942	2
chr11_locus18	AtNBS59	NL(T)	Dispersed	3575	1
chr11_locus19	AtNBS22	CNL	Dispersed	2693	1
chr11_locus20	AtNBS43	CNL	Tandem	4260	3
	AtNBS26	CNL-S_TKC	Tandem	4684	3
chr11_locus21	AtNBS25	CNL	Proximal	19203	15
	AtNBS23	CNL-S_TKC	Proximal	27583	9
	AtNBS27	CNL-S_TKC	Tandem	5636	3
chr11_locus22	AtNBS24	CNL	Proximal	2597	1
chr11_locus23	AtNBS48	CNL	Dispersed	5721	2
	AtNBS17	CN	Tandem	5707	2
chr12_locus24	AtNBS14	CN	Dispersed	6424	2
chr12_locus25	AtNBS28	CNL	Dispersed	4741	3
chr12_locus26	AtNBS29	CNL	Dispersed	21227	3
chr13_locus27	AtNBS68	TN	Dispersed	4828	1
chr13_locus28	AtNBS46	CNL	Dispersed	12660	3
chr13_locus29	AtNBS53	N(T)	Dispersed	2085	1
chr13_locus30	AtNBS30	CNL	Dispersed	10476	2
	AtNBS37	CNL	Tandem	8097	2
	AtNBS03	NL(C)	Tandem	3829	2
	AtNBS61	NL(T)	Tandem	7385	3
chr13_locus31	AtNBS38	CNL	Tandem	3286	2
chr14_locus32	AtNBS10	CN	Dispersed	1109	1
chr15_locus33	AtNBS60	NL(T)	Dispersed	5045	2
chr16_locus34	AtNBS47	CNL	Proximal	2939	1
	AtNBS20	CNL	Dispersed	3842	2
chr16_locus35	AtNBS01	N(C)	Dispersed	596	1
Contig00209_locus36	AtNBS64	NL(T)	Dispersed	4114	1
Contig00345_locus37	AtNBS36	CNL	Dispersed	4346	4
Contig00353_locus38	AtNBS33	CNL	Dispersed	2033	1
Contig00386_locus39	AtNBS04	NL(C)	Proximal	8547	5
Contig00386_locus40	AtNBS62	NL(T)	Proximal	8971	5
Contig00497_locus41	AtNBS18	CN	Dispersed	1635	2
Contig00728_locus42	AtNBS02	N(C)	Dispersed	5569	4
Contig00756_locus43	AtNBS52	RNL	Dispersed	11648	2
Contig00934_locus44	AtNBS40	CNL	Dispersed	4971	8
Note:The letters C and T in brackets stand for CNL and TNL
