# Supplementary material for: Identification and Characterization of NBS Resistance Genes in Akebia trifoliata
Source: Front Plant Sci. 2021 Oct 29;12:758559. doi: 10.3389/fpls.2021.758559 (PMC8585750; doi:10.3389/fpls.2021.758559)
Supplement: Supplementary Table 2 — Differential arrangement of conserved motifs in NBS domain. [file Table_2.XLSX]

## Sheet: table s2
Table S2 Differential arrangement of conserved motifs in NBS domain.
Gene name	Type	Diverse order
AtNBS19	CNL							C			M	A	A
AtNBS21	CNL		M	P	A	2	B	C	G	D	M
AtNBS31	CNL			P	A	2	B		G	D	M	G	B
AtNBS32	CNL		M	P	A	2	B	C	G	D	M	M
AtNBS36	CNL		C	P	A	2	B	C	G	D	M
AtNBS43	CNL			P	A	2	B	C	G	D	M	C
AtNBS47	CNL			P		2	B	C	G	D	M	C
AtNBS48	CNL			P	A	2	B	C	G	D	M	C
AtNBS53	TNL		2	P	A	2	B		G	D
AtNBS57	CNL		D	P	A	2	B	C	G	D	M
AtNBS58	TNL	C	C	P		2		C	G	D
AtNBS62	TNL			P		2		C	G	D	M	2	D
AtNBS63	TNL	A	A	P	A	2		C	G	D		C	B
AtNBS64	TNL				A	2		C	G	D	M	C
AtNBS65	TNL			P		2		C	G	D		C
AtNBS67	TNL	A	A	P	A	2		C	G	D
Note: P, P-loop, A, RNBS-A, 2, Kinase-2, B, RNBS-B, C, RNBS-C, G, GLPL, D, RNBS-D, M, MHDL. And their logos show as below.
Motif	Logo
P-loop
NBS-A
Kinase-2
NBS-B
NBS-C
GLPL
NBS-D
MHDL
