# Supplementary material for: Identification and Characterization of NBS Resistance Genes in Akebia trifoliata
Source: Front Plant Sci. 2021 Oct 29;12:758559. doi: 10.3389/fpls.2021.758559 (PMC8585750; doi:10.3389/fpls.2021.758559)
Supplement: Supplementary Table 3 — Discovered Motifs Statistics of NBS domain in A. trifoliata NBS genes. [file Table_3.XLSX]

## Sheet: table s3
Table S3 Discovered Motifs Statistics of NBS domain in A. trifoliata NBS genes.
Gene name	Type	p-loop	NBS-A	Kinase-2	NBS-B	NBS-C	GLPL	NBS-D	MHDL
AtNBS01	CNL			1(W)	1	1	1
AtNBS02	CNL	1		1(W)	1		1
AtNBS03	CNL	1	1	1(W)	1	1	1	1	1
AtNBS04	CNL	1	1	1(D)	1	1	1	1	1
AtNBS05	CNL	1	1	1(W)	1	1	1	1	1
AtNBS06	CNL		1	1(W)	1	1	1	1
AtNBS07	CNL	1	1	1(W)	1	1	1
AtNBS08	CNL	1	1	1(W)	1	1	1	1	1
AtNBS09	CNL	1	1	1(W)	1	1	1
AtNBS10	CNL	1	1	1(W)	1	1	1
AtNBS11	CNL	1	1	1(W)	1	1	1	1	1
AtNBS12	CNL	1	1	1(W)	1	1	1	1	1
AtNBS13	CNL	1	1	1(W)	1	1	1	1	1
AtNBS14	CNL	1		1(W)	1		1		1
AtNBS15	CNL	1	1	1(W)	1	1	1
AtNBS16	CNL	1	1	1(W)	1	1	1	1	1
AtNBS17	CNL	1	1	1(W)	1	1	1	1	1
AtNBS18	CNL	1	1	1(W)	1	1	1	1
AtNBS19	CNL		1			1	1
AtNBS20	CNL		1	1(D)	1
AtNBS21	CNL	1	2	1(W)	1	1	1	1	1
AtNBS22	CNL	1	1	1(W)	1	1	1	1	1
AtNBS23	CNL	1	1	1(W)	1	1	1	1	1
AtNBS24	CNL	1	1	1(W)	1	1	1	1	1
AtNBS25	CNL	1	1	1(W)	1	1	1	1	1
AtNBS26	CNL	1	1	1(W)	1	1	1	1	1
AtNBS27	CNL	1	1	1(W)	1	1	1	1	1
AtNBS28	CNL	1	1	1(W)	1	1	1	1	1
AtNBS29	CNL	1	1	1(W)	1	1	1	1	1
AtNBS30	CNL	1	1	1(W)	1	1	1	1	1
AtNBS31	CNL	1	1	1(W)	2		2	1	1
AtNBS32	CNL	1	1	1(W)	1	1	1	1	3
AtNBS33	CNL	1	1	1(W)	1	1	1	1	1
AtNBS34	CNL	1	1
AtNBS35	CNL	1	1	1(W)	1	1		1	1
AtNBS36	CNL	1	1	1(W)	1	2	1	1	1
AtNBS37	CNL	1	1	1(W)	1	1	1	1	1
AtNBS38	CNL	1	1	1(W)	1	1	1		1
AtNBS39	CNL	1	1	1(W)	1	1	1	1	1
AtNBS40	CNL	1	1	1(W)			1	1	1
AtNBS41	CNL	1	1	1(W)		1	1	1	1
AtNBS42	CNL	1	1	1(W)	1	1	1	1	1
AtNBS43	CNL	1	1	1(W)	1	2	1	1	1
AtNBS44	CNL	1	1	1(W)		1	1	1	1
AtNBS45	CNL	1	1	1(R)		1	1	1	1
AtNBS46	CNL	1	1	1(W)	1	1	1	1	1
AtNBS47	CNL	1		1(W)	1	2	1	1	1
AtNBS48	CNL	1	1	1(C)	1	2	1	1	1
AtNBS56	CNL	1	1	1(W)	1	1	1	1	1
AtNBS57	CNL	1	1	1(W)	1	1	1	2	1
AtNBS49	RNL	1	1	1(W)		1	1	1	1
AtNBS50	RNL	1	1	1(W)		1	1	1	1
AtNBS51	RNL	1	1	1(W)		1	1	1	1
AtNBS52	RNL	1		1(W)	1
AtNBS53	TNL	1	2	1(D)	1	1	1
AtNBS54	TNL	1	1	1(D)	1	1	1
AtNBS55	TNL	1	1	1(D)	1	1	1
AtNBS58	TNL	1		1(C)		3	1	1
AtNBS59	TNL	1		1(D)			1
AtNBS60	TNL	1	1	1(D)	1	1	1	1	1
AtNBS61	TNL					1	1	1	1
AtNBS62	TNL	1		2(D)		1	1	2	1
AtNBS63	TNL	1	3	1(D)	1	2	1	1	1
AtNBS64	TNL		1	1(W)		2	1	1	1
AtNBS65	TNL	1		1(D)		2	1	1
AtNBS66	TNL		1	1(R)		2	1	1
AtNBS67	TNL	1	3	1(K)		1	1	1
AtNBS68	TNL	1		1(K)	1				1
AtNBS69	TNL	1		1(D)		1	1	1	1
AtNBS70	TNL	1		1(D)	1	1	1	1	1
AtNBS71	TNL	1	1	1(D)	1	1	1	1	1
AtNBS72	TNL	1		1(D)	1	1	1	1	1
AtNBS73	TNL	1		1(D)	1	1	1	1	1
In all		66	58	70	54	65	68	56	53
Yellow cells are empty of motifs, the same below.
