# Supplementary material for: Identification and Characterization of NBS Resistance Genes in Akebia trifoliata
Source: Front Plant Sci. 2021 Oct 29;12:758559. doi: 10.3389/fpls.2021.758559 (PMC8585750; doi:10.3389/fpls.2021.758559)
Supplement: Supplementary Table 4 — Reference NBS genes identified from other species for reconstructed phylogenetic trees. [file Table_4.XLSX]

## Sheet: table s4
Table S4. Reference NBS genes identified from other species for reconstructed phylogenetic trees
Gene name	Subfamily	Plant Species	Pathogen	Resistance to Disease	Accession
RXO1	CNL	Zea mays L.	Bacterium	Bacterial leaf blight	AAX31149.1
XA1	CNL	Solanum	Bacterium	Bacterial leaf blight	BAA25068.1
Dm3	CNL	Lactuca sativa L.	Bacterium	Downy mildew	AAP42979.1
BS2	CNL	Capsicum annuum L.	Bacterium	Pepper bacterial canker	AAF09256.1
RPG1-B	CNL	Glycine max L.	Bacterium	Root rot disease	NP_001340545.1
RPM1	CNL	Lycopersicon esculentum	Bacterium	Root rot disease	AGC12590.1
FOM-2	CNL	Cucumis melo L.	Fungus	Cucurbits Fusarium Wilt	AAS80152.1
I2	CNL	Lycopersicon esculentum	Fungus	Cucurbits Fusarium Wilt	AAD27815.1
I2C-1	CNL	Lycopersicon esculentum	Fungus	Cucurbits Fusarium Wilt	AAB63274.1
I2C-2	CNL	Lycopersicon esculentum	Fungus	Cucurbits Fusarium Wilt	AAB63275.1
RGA2	CNL	Solanum	Fungus	Cucurbits Fusarium Wilt	Q7XBQ9.1
RGA4	CNL	Solanum	Fungus	Cucurbits Fusarium Wilt	ARF20186.1
RGA5	CNL	Solanum	Fungus	Cucurbits Fusarium Wilt	ARF20187.1
Pl8	CNL	Helianthus annuus L.	Fungus	Downy mildew	AAT08959.1
Mla1	CNL	Hordeum vulgare L.	Fungus	Powdery mildew	ADX06722.1
MLA12	CNL	Hordeum vulgare L.	Fungus	Powdery mildew	AAO43441.1
MLA13	CNL	Hordeum vulgare L.	Fungus	Powdery mildew	AAO16014.1
MLA6	CNL	Hordeum vulgare L.	Fungus	Powdery mildew	CAC29242.1
RGH1	CNL	Poaceae	Fungus	Powdery mildew	AEW48211.1
PM3b	CNL	Triticum aestivum L.	Fungus	Powdery mildew	AAQ96158.1
Pi36	CNL	Oryza sativa L.	Fungus	Rice blast	ADF29629.1
Pib	CNL	Oryza sativa L.	Fungus	Rice blast	BAA76282.2
Pik-1	CNL	Oryza sativa L.	Fungus	Rice blast	ADZ48537.1
Pik-2	CNL	Oryza sativa L.	Fungus	Rice blast	ADZ48538.1
Pi-ta	CNL	Oryza sativa L.	Fungus	Rice blast	ACY25014.1
Piz-t	CNL	Oryza sativa L.	Fungus	Rice blast	ABC73398.1
RPP13	CNL	Arabidopsis thaliana L.	Fungus	Root rot disease	ASB34186.1
ADR1	CNL	Arabidopsis thaliana L.	Fungus	Root rot disease	OAP19532.1
RML1A	CNL	Medicago truncatula	Fungus	Root rot disease	XP_024628591.1
RP1-D	CNL	Zea mays L.	Fungus	Rust disease	AAD47198.1
RPG5	CNL	Hordeum vulgare L.	Fungus	Stem rust disease	AGJ95078.1
Gpa2	CNL	Solanum tuberosum L.	Nematode	Cucurbits Fusarium Wilt	AAF04603.1
Hero	CNL	Lycopersicon esculentum	Nematode	Cucurbits Fusarium Wilt	CAD29729.1
Mi-1.1	CNL	Lycopersicon esculentum	Nematode	Root-knot nematode	NP_001234622.1
Cre3	CNL	Triticum aestivum L.	Nematode	Root-knot nematode	CAD12795.1
RX3	CNL	Solanum tuberosum L.	virus	Leaf roll virus disease	AEW48216.1
RX5	CNL	Solanum tuberosum L.	virus	Leaf roll virus disease	GER53555.1
RX6	CNL	Solanum tuberosum L.	Virus	Leaf roll virus disease	AEW48218.1
RRS1-R	TNL	Arabidopsis thaliana L.	Bacterium	Bacterial wilt	ADM88042.1
RRS1	TNL	Brassica napus	Bacterium	Bacterial wilt	XP_022554630.1
RFL1	TNL	Arabidopsis thaliana L.	Bacterium	Root rot disease	AAL65635.1
RPS2	TNL	Arabidopsis thaliana L.	Bacterium	Root rot disease	AAA50236.1
RPS4	TNL	Arabidopsis thaliana L.	Bacterium	Root rot disease	CAB50708.1
RPS5	TNL	Arabidopsis thaliana L.	Bacterium	Root rot disease	O64973.2
RPS6	TNL	Arabidopsis thaliana L.	Bacterium	Root rot disease	XP_033128241.1
UNI	TNL	Arabidopsis thaliana L.	Bacterium	Root rot disease	XP_024627039.2
TAO1	TNL	Lycopersicon esculentum	Bacterium	Spot disease	ABS82021.1
X3	TNL	Lycopersicon esculentum	Bacterium	Spot disease	XP_021910029.1
L6	TNL	Linum usitatissimum L.	Fungus	Flax rust	AAA91022.1
RPP4	TNL	Arabidopsis thaliana L.	Fungus	Root rot disease	F4JNA9.1
RPP5	TNL	Arabidopsis thaliana L.	Fungus	Root rot disease	F4JNB7.1
RPP8	TNL	Arabidopsis thaliana L.	Fungus	Root rot disease	AAC83165.1
SUMM2	TNL	Cocos nucifera	Fungus	Root rot disease	KAG1347306.1
Sw-5	TNL	Lycopersicon esculentum	Virus	Leaf spot disease	ACQ42908.1
RPV1	TNL	Arabidopsis thaliana	Virus	Plum pox virus disease	XP_013446157.2
E	TNL	Lycopersicon esculentum	Virus	Spotted Wilt Virus	AAG31017.1
N	TNL	Nicotiana tabacum L.	Virus	Tobacco mosaic virus disease	AAA50763.1
ADR1	RNL	Arabidopsis thaliana L.	Virus	Activated disease resistance	OAP19532.1
NRG1	RNL	Nicotiana benthamiana	Virus	Tobacco mosaic virus disease	AAY54606.1
