# Supplementary material for: Identification and Characterization of NBS Resistance Genes in Akebia trifoliata
Source: Front Plant Sci. 2021 Oct 29;12:758559. doi: 10.3389/fpls.2021.758559 (PMC8585750; doi:10.3389/fpls.2021.758559)
Supplement: Supplementary Table 5 — Ka Ks and Ka/Ks values of A. trifoliata NBS gene pairs. [file Table_5.XLSX]

## Sheet: table s5
Table S5. Ka Ks and Ka/Ks values of A. trifoliata NBS gene pairs
Seq_1	Seq_2	Ka	Ks	Ka/Ks	Mean of Ka/Ks	Signficance
AtNBS55	AtNBS64	0.810637	4.58027	0.176985	0.423753	0
AtNBS55	AtNBS69	1.06824	2.28848	0.466791
AtNBS55	AtNBS70	0.93105	3.91299	0.237938
AtNBS55	AtNBS72	0.898668	2.66717	0.336937
AtNBS58	AtNBS59	0.452583	1.22867	0.368353
AtNBS58	AtNBS61	0.886019	5.28175	0.167751
AtNBS58	AtNBS62	0.0343167	0.053142	0.645756
AtNBS58	AtNBS63	0.281992	0.425558	0.662642
AtNBS58	AtNBS64	0.200727	0.346894	0.578641
AtNBS58	AtNBS65	0.215423	0.329606	0.653577
AtNBS58	AtNBS66	0.229619	0.405564	0.566171
AtNBS58	AtNBS67	0.323915	0.509187	0.636141
AtNBS58	AtNBS69	0.823328	4.79286	0.171782
AtNBS58	AtNBS70	0.994641	2.24726	0.442602
AtNBS58	AtNBS71	0.919192	2.05498	0.447299
AtNBS58	AtNBS72	0.976901	2.75177	0.355008
AtNBS58	AtNBS73	1.00418	3.31625	0.302806
AtNBS59	AtNBS61	0.967518	2.44256	0.396108
AtNBS59	AtNBS62	0.524483	1.42548	0.367935
AtNBS59	AtNBS63	0.479521	1.36545	0.351182
AtNBS59	AtNBS64	0.488613	1.3938	0.350563
AtNBS59	AtNBS65	0.520367	1.25568	0.41441
AtNBS59	AtNBS66	0.498974	1.25593	0.397296
AtNBS59	AtNBS67	0.48009	1.38523	0.346577
AtNBS59	AtNBS71	0.965311	2.52442	0.38239
AtNBS59	AtNBS72	1.07168	2.9454	0.363849
AtNBS60	AtNBS64	0.913882	3.33872	0.273723
AtNBS60	AtNBS66	0.822001	3.76743	0.218186
AtNBS61	AtNBS65	0.910102	2.98358	0.305037
AtNBS61	AtNBS66	0.907105	2.45468	0.369542
AtNBS61	AtNBS67	0.913025	4.20571	0.217092
AtNBS62	AtNBS63	0.278246	0.436842	0.636947
AtNBS62	AtNBS64	0.23599	0.390789	0.603881
AtNBS62	AtNBS65	0.248266	0.398176	0.623509
AtNBS62	AtNBS66	0.252064	0.394339	0.639207
AtNBS62	AtNBS67	0.286435	0.485988	0.589387
AtNBS62	AtNBS70	1.09079	2.46318	0.442837
AtNBS62	AtNBS71	1.08823	2.31262	0.47056
AtNBS62	AtNBS72	1.12633	2.41511	0.466369
AtNBS62	AtNBS73	1.05025	5.30752	0.19788
AtNBS63	AtNBS64	0.0179319	0.0450511	0.398036
AtNBS63	AtNBS65	0.135421	0.22687	0.59691
AtNBS63	AtNBS66	0.198379	0.373755	0.530773
AtNBS63	AtNBS67	0.1612	0.258795	0.622886
AtNBS63	AtNBS70	1.00509	3.17003	0.317061
AtNBS64	AtNBS65	0.13144	0.244273	0.538087
AtNBS64	AtNBS66	0.199753	0.427627	0.46712
AtNBS64	AtNBS67	0.134721	0.251253	0.536198
AtNBS64	AtNBS69	0.938469	3.24837	0.288905
AtNBS64	AtNBS71	1.03024	2.6391	0.390376
AtNBS65	AtNBS66	0.218029	0.322194	0.676702
AtNBS65	AtNBS67	0.133966	0.200647	0.667673
AtNBS65	AtNBS70	0.973256	2.86823	0.339323
AtNBS65	AtNBS71	1.08769	3.42389	0.317677
AtNBS65	AtNBS72	0.979447	2.85597	0.342947
AtNBS65	AtNBS73	0.996616	2.47604	0.402504
AtNBS66	AtNBS67	0.223303	0.368417	0.606114
AtNBS66	AtNBS70	0.99798	2.45745	0.406103
AtNBS66	AtNBS72	0.952476	3.22868	0.295005
AtNBS66	AtNBS73	1.06256	2.94723	0.360528
AtNBS67	AtNBS71	0.909447	2.78795	0.326207
AtNBS67	AtNBS73	0.992608	3.31487	0.299441
AtNBS69	AtNBS70	0.870489	2.80424	0.310419
AtNBS69	AtNBS71	0.847334	2.95114	0.287121
AtNBS69	AtNBS72	0.82973	3.45926	0.239858
AtNBS69	AtNBS73	0.830636	3.31366	0.25067
AtNBS70	AtNBS71	0.0540492	0.0931002	0.580549
AtNBS70	AtNBS72	0.033691	0.0752573	0.447677
AtNBS70	AtNBS73	0.12533	0.237159	0.528463
AtNBS71	AtNBS72	0.0496621	0.0973081	0.510359
AtNBS71	AtNBS73	0.123089	0.250511	0.491352
AtNBS72	AtNBS73	0.115773	0.233625	0.495552
AtNBS47	AtNBS57	1.0198	3.26798	0.312059	0.306515
AtNBS46	AtNBS47	0.823664	4.03785	0.203986
AtNBS46	AtNBS57	1.0637	3.35239	0.317296
AtNBS44	AtNBS45	0.0596659	0.121054	0.492888
AtNBS44	AtNBS48	0.882404	2.23737	0.394394
AtNBS43	AtNBS46	0.910358	2.43936	0.373196
AtNBS43	AtNBS47	0.853555	3.14771	0.271167
AtNBS42	AtNBS43	0.815922	3.06263	0.266412
AtNBS42	AtNBS46	0.947216	3.27929	0.288848
AtNBS41	AtNBS42	0.984194	3.01914	0.325985
AtNBS41	AtNBS44	0.0369029	0.0599636	0.615421
AtNBS41	AtNBS45	0.0635956	0.119414	0.532564
AtNBS41	AtNBS47	0.961135	3.29383	0.291798
AtNBS41	AtNBS48	0.912583	3.12863	0.291688
AtNBS40	AtNBS41	0.068255	0.121157	0.563362
AtNBS40	AtNBS44	0.0597957	0.123902	0.482604
AtNBS40	AtNBS45	0.0397368	0.102401	0.388051
AtNBS39	AtNBS46	0.917887	3.2075	0.286169
AtNBS38	AtNBS40	1.06492	2.35696	0.451819
AtNBS38	AtNBS43	0.440035	2.0008	0.219929
AtNBS38	AtNBS47	0.868734	3.77283	0.230261
AtNBS37	AtNBS38	0.0350568	0.0466059	0.752197
AtNBS37	AtNBS39	0.753508	2.90467	0.259412
AtNBS37	AtNBS40	1.09502	2.42377	0.451783
AtNBS37	AtNBS43	0.46228	1.75781	0.262987
AtNBS37	AtNBS46	0.88285	3.24362	0.27218
AtNBS37	AtNBS47	0.894059	3.20205	0.279215
AtNBS36	AtNBS39	0.797769	3.30043	0.241716
AtNBS36	AtNBS43	0.720452	4.2061	0.171287
AtNBS36	AtNBS57	0.713286	2.15516	0.330966
AtNBS35	AtNBS37	0.7828	4.05992	0.192812
AtNBS35	AtNBS41	0.965814	3.58296	0.269558
AtNBS35	AtNBS42	0.0100785	0.0341356	0.29525
AtNBS35	AtNBS43	0.82821	2.12474	0.389793
AtNBS35	AtNBS46	0.966975	3.35971	0.287815
AtNBS33	AtNBS35	0.829649	2.15728	0.384582
AtNBS33	AtNBS37	0.444219	1.65679	0.26812
AtNBS33	AtNBS38	0.457995	1.74216	0.26289
AtNBS33	AtNBS41	0.958598	2.2893	0.418729
AtNBS33	AtNBS42	0.815841	1.96653	0.414864
AtNBS33	AtNBS43	0.239353	0.510974	0.468425
AtNBS33	AtNBS46	0.863424	3.05036	0.283057
AtNBS33	AtNBS47	0.894348	3.43165	0.260617
AtNBS32	AtNBS33	0.816242	3.30415	0.247035
AtNBS32	AtNBS35	0.152093	0.401354	0.378949
AtNBS32	AtNBS36	0.628358	3.43396	0.182983
AtNBS32	AtNBS40	0.977933	3.99447	0.244822
AtNBS32	AtNBS41	1.02703	3.86954	0.265415
AtNBS32	AtNBS42	0.143755	0.387475	0.371004
AtNBS32	AtNBS48	0.906307	3.34786	0.270712
AtNBS31	AtNBS32	0.769303	3.36988	0.228288
AtNBS31	AtNBS33	0.26655	0.495086	0.538392
AtNBS31	AtNBS35	0.779421	3.26217	0.238927
AtNBS31	AtNBS37	0.540999	1.72923	0.312856
AtNBS31	AtNBS38	0.54798	1.83971	0.297862
AtNBS31	AtNBS39	0.778794	5.32223	0.146329
AtNBS31	AtNBS40	0.990909	2.72651	0.363434
AtNBS31	AtNBS43	0.274851	0.47895	0.573862
AtNBS31	AtNBS44	0.936515	3.32923	0.281301
AtNBS31	AtNBS47	0.91275	2.84319	0.321031
AtNBS30	AtNBS31	0.782015	3.94177	0.198392
AtNBS30	AtNBS32	0.672357	2.31665	0.290228
AtNBS30	AtNBS33	0.750065	3.20362	0.234131
AtNBS30	AtNBS36	0.470399	1.64969	0.285144
AtNBS30	AtNBS41	0.831868	4.15671	0.200126
AtNBS30	AtNBS43	0.813031	2.5435	0.319651
AtNBS30	AtNBS45	0.887973	2.21164	0.401499
AtNBS30	AtNBS57	0.673753	1.93455	0.348274
AtNBS29	AtNBS31	0.597726	3.29116	0.181616
AtNBS29	AtNBS33	0.516624	2.34838	0.219992
AtNBS29	AtNBS35	0.797751	2.5461	0.313323
AtNBS29	AtNBS40	0.90654	3.37995	0.268211
AtNBS29	AtNBS42	0.79754	3.62596	0.219953
AtNBS28	AtNBS29	0.150043	0.260975	0.574931
AtNBS28	AtNBS31	0.581969	2.74195	0.212247
AtNBS28	AtNBS32	0.851965	2.59469	0.328349
AtNBS28	AtNBS33	0.512706	1.79813	0.285133
AtNBS28	AtNBS35	0.783336	2.3341	0.335606
AtNBS28	AtNBS37	0.561356	2.56337	0.218991
AtNBS28	AtNBS38	0.563503	3.47295	0.162255
AtNBS28	AtNBS40	0.912378	3.86744	0.235913
AtNBS28	AtNBS41	0.89677	2.88165	0.311201
AtNBS28	AtNBS42	0.789159	2.42941	0.324836
AtNBS28	AtNBS43	0.556502	2.07705	0.267929
AtNBS28	AtNBS44	0.964559	2.34502	0.411322
AtNBS28	AtNBS48	0.906247	3.92173	0.231084
AtNBS27	AtNBS28	0.785193	2.99783	0.261921
AtNBS27	AtNBS33	0.760954	4.40046	0.172926
AtNBS27	AtNBS35	0.81861	6.90903	0.118484
AtNBS27	AtNBS36	0.826322	2.85771	0.289156
AtNBS27	AtNBS39	0.565309	2.40774	0.234788
AtNBS27	AtNBS40	1.10015	2.77603	0.396304
AtNBS27	AtNBS42	0.818015	3.90443	0.20951
AtNBS27	AtNBS44	0.952704	3.04386	0.312992
AtNBS27	AtNBS47	0.992725	4.97788	0.199427
AtNBS26	AtNBS28	0.53002	2.5783	0.20557
AtNBS26	AtNBS29	0.48757	3.66485	0.13304
AtNBS26	AtNBS30	0.771124	2.66925	0.288892
AtNBS26	AtNBS31	0.278372	0.524123	0.531121
AtNBS26	AtNBS32	0.738764	3.27414	0.225636
AtNBS26	AtNBS33	0.241665	0.546251	0.442407
AtNBS26	AtNBS35	0.802771	2.78918	0.287816
AtNBS26	AtNBS37	0.428924	2.01177	0.213207
AtNBS26	AtNBS38	0.421665	2.32399	0.18144
AtNBS26	AtNBS42	0.797692	3.47923	0.229273
AtNBS26	AtNBS43	0.0782338	0.112612	0.694717
AtNBS26	AtNBS46	0.896831	2.41612	0.371187
AtNBS26	AtNBS48	0.765369	2.96435	0.258192
AtNBS25	AtNBS26	0.747193	3.79557	0.196859
AtNBS25	AtNBS27	0.349567	1.01945	0.3429
AtNBS25	AtNBS31	0.946565	3.84915	0.245916
AtNBS25	AtNBS32	0.778956	2.52269	0.30878
AtNBS25	AtNBS33	0.749219	1.94156	0.385886
AtNBS25	AtNBS35	0.805392	3.37147	0.238885
AtNBS25	AtNBS36	0.787074	1.96623	0.400297
AtNBS25	AtNBS39	0.519893	2.81334	0.184796
AtNBS25	AtNBS41	0.938988	2.62678	0.357467
AtNBS25	AtNBS42	0.810716	2.87123	0.282359
AtNBS25	AtNBS45	0.990922	4.11036	0.241079
AtNBS25	AtNBS48	0.912129	3.01882	0.302148
AtNBS24	AtNBS25	0.246885	0.758044	0.325686
AtNBS24	AtNBS27	0.269345	0.616008	0.437242
AtNBS24	AtNBS43	0.77038	4.77273	0.161413
AtNBS24	AtNBS46	1.00784	3.02008	0.333712
AtNBS23	AtNBS24	0.251869	0.696348	0.361699
AtNBS23	AtNBS25	0.0423174	0.0756147	0.559645
AtNBS23	AtNBS26	0.77858	2.86892	0.271384
AtNBS23	AtNBS27	0.36036	0.97595	0.369241
AtNBS23	AtNBS32	0.807578	2.63472	0.306514
AtNBS23	AtNBS33	0.757574	2.1455	0.3531
AtNBS23	AtNBS36	0.805847	1.89409	0.425452
AtNBS23	AtNBS39	0.532994	3.06	0.174181
AtNBS23	AtNBS41	0.893982	2.38932	0.374158
AtNBS23	AtNBS43	0.768921	2.44396	0.314621
AtNBS23	AtNBS44	0.928596	3.02069	0.307412
AtNBS23	AtNBS48	0.947407	2.58878	0.365967
AtNBS22	AtNBS23	0.148342	0.49013	0.302657
AtNBS22	AtNBS24	0.254192	0.608254	0.417904
AtNBS22	AtNBS25	0.155264	0.502579	0.308935
AtNBS22	AtNBS27	0.240992	0.495381	0.486479
AtNBS22	AtNBS33	0.781664	3.172	0.246426
AtNBS22	AtNBS35	0.833259	4.61066	0.180724
AtNBS22	AtNBS36	0.859785	2.5615	0.335656
AtNBS22	AtNBS39	0.543488	2.28893	0.237442
AtNBS22	AtNBS40	0.879933	2.23561	0.393598
AtNBS22	AtNBS41	0.967726	2.99199	0.323439
AtNBS22	AtNBS42	0.845316	3.02508	0.279436
AtNBS22	AtNBS44	0.965269	3.31438	0.291237
AtNBS22	AtNBS45	0.965074	2.74742	0.351266
AtNBS22	AtNBS46	0.974435	2.68853	0.362441
AtNBS22	AtNBS47	0.892378	3.56236	0.250502
AtNBS21	AtNBS30	0.662856	2.8831	0.229911
AtNBS21	AtNBS32	0.513606	2.4519	0.209473
AtNBS21	AtNBS35	0.483722	2.47975	0.195069
AtNBS21	AtNBS40	0.969756	2.96486	0.327083
AtNBS21	AtNBS41	0.96866	3.11844	0.310623
AtNBS21	AtNBS42	0.48557	2.45555	0.197744
AtNBS21	AtNBS44	0.950472	3.07016	0.309584
AtNBS21	AtNBS46	0.905121	2.9648	0.305289
AtNBS20	AtNBS21	1.04426	2.14284	0.487325
AtNBS20	AtNBS22	0.878019	4.30891	0.203768
AtNBS20	AtNBS24	0.964016	3.36149	0.286782
AtNBS20	AtNBS26	0.851943	2.16848	0.392877
AtNBS20	AtNBS28	0.928532	3.27187	0.283792
AtNBS20	AtNBS30	0.949798	3.11214	0.305192
AtNBS20	AtNBS31	0.717563	2.31797	0.309565
AtNBS20	AtNBS37	0.619199	3.5597	0.173947
AtNBS20	AtNBS40	1.09878	2.82681	0.388699
AtNBS20	AtNBS41	1.10001	2.59579	0.423769
AtNBS20	AtNBS42	1.04225	4.00728	0.260089
AtNBS20	AtNBS43	0.89702	2.19746	0.408208
AtNBS20	AtNBS44	1.11207	3.14892	0.353161
AtNBS20	AtNBS45	1.03529	2.68376	0.385763
AtNBS20	AtNBS46	0.95218	3.72736	0.255457
AtNBS20	AtNBS48	0.977888	2.8407	0.344242
AtNBS20	AtNBS57	1.02493	2.78757	0.367679
AtNBS19	AtNBS20	1.15001	3.53399	0.325414
AtNBS19	AtNBS21	1.10286	3.47605	0.317273
AtNBS19	AtNBS27	1.06994	2.93949	0.363989
AtNBS19	AtNBS30	1.11593	2.89408	0.385591
AtNBS19	AtNBS35	1.01821	2.48709	0.409396
AtNBS19	AtNBS38	1.04114	3.42421	0.304054
AtNBS19	AtNBS39	1.17966	3.59703	0.327953
AtNBS19	AtNBS42	1.07944	2.53289	0.42617
AtNBS19	AtNBS46	1.11492	2.53201	0.440332
AtNBS19	AtNBS47	1.04953	4.42282	0.2373
AtNBS19	AtNBS48	1.08091	5.80246	0.186285
AtNBS18	AtNBS24	0.710941	5.94549	0.119576
AtNBS18	AtNBS28	0.717442	2.98928	0.240005
AtNBS18	AtNBS30	0.520748	3.07621	0.169282
AtNBS18	AtNBS32	0.604247	1.88017	0.321378
AtNBS18	AtNBS33	0.712667	4.6041	0.15479
AtNBS18	AtNBS35	0.604845	1.99658	0.30294
AtNBS18	AtNBS36	0.487213	1.62825	0.299225
AtNBS18	AtNBS42	0.598814	1.99459	0.30022
AtNBS18	AtNBS57	0.77783	2.24413	0.346606
AtNBS17	AtNBS19	1.03078	3.9239	0.262692
AtNBS17	AtNBS22	0.278794	0.655949	0.425024
AtNBS17	AtNBS23	0.287484	0.830011	0.346362
AtNBS17	AtNBS24	0.254934	0.78221	0.325915
AtNBS17	AtNBS25	0.270327	0.755106	0.357999
AtNBS17	AtNBS27	0.300179	0.618256	0.485525
AtNBS17	AtNBS28	0.844312	3.8121	0.221482
AtNBS17	AtNBS29	0.837309	3.03181	0.276174
AtNBS17	AtNBS45	0.933321	3.61731	0.258016
AtNBS17	AtNBS46	0.915394	2.9691	0.308307
AtNBS17	AtNBS47	0.876128	2.71121	0.32315
AtNBS13	AtNBS18	0.606342	2.269	0.267229
AtNBS13	AtNBS19	1.0381	4.34075	0.239153
AtNBS13	AtNBS20	0.979098	2.05286	0.476943
AtNBS13	AtNBS21	0.723625	3.36544	0.215017
AtNBS13	AtNBS22	0.831385	2.79093	0.297888
AtNBS13	AtNBS27	0.795081	2.60422	0.305305
AtNBS13	AtNBS29	0.824362	3.99337	0.206433
AtNBS13	AtNBS30	0.579841	1.57164	0.368939
AtNBS13	AtNBS32	0.734798	2.26572	0.324311
AtNBS13	AtNBS33	0.737903	2.32308	0.31764
AtNBS13	AtNBS35	0.721432	3.77737	0.190988
AtNBS13	AtNBS36	0.618132	1.91623	0.322577
AtNBS13	AtNBS42	0.729071	3.14403	0.23189
AtNBS13	AtNBS46	0.996448	3.09058	0.322414
AtNBS13	AtNBS57	0.717446	1.85927	0.385874
AtNBS12	AtNBS18	0.504808	2.10884	0.239377
AtNBS12	AtNBS19	1.04483	3.22083	0.324397
AtNBS12	AtNBS20	0.871247	2.45446	0.354965
AtNBS12	AtNBS22	0.759661	3.12937	0.242752
AtNBS12	AtNBS23	0.733482	2.05415	0.357073
AtNBS12	AtNBS25	0.733266	2.05191	0.357357
AtNBS12	AtNBS26	0.657688	3.25975	0.20176
AtNBS12	AtNBS30	0.501977	4.10595	0.122256
AtNBS12	AtNBS32	0.597833	2.27455	0.262836
AtNBS12	AtNBS33	0.733232	2.85714	0.256631
AtNBS12	AtNBS35	0.572188	2.93253	0.195118
AtNBS12	AtNBS36	0.245035	0.791693	0.309507
AtNBS12	AtNBS37	0.735616	3.26381	0.225386
AtNBS12	AtNBS39	0.753989	3.63064	0.207674
AtNBS12	AtNBS47	0.867243	2.53379	0.342271
AtNBS12	AtNBS48	0.876987	2.37981	0.368511
AtNBS12	AtNBS57	0.719648	2.64234	0.272352
AtNBS11	AtNBS12	0.694399	5.35165	0.129754
AtNBS11	AtNBS20	0.757804	1.70094	0.445521
AtNBS11	AtNBS23	0.732188	3.30522	0.221525
AtNBS11	AtNBS25	0.711498	2.93029	0.242808
AtNBS11	AtNBS26	0.129407	0.303929	0.42578
AtNBS11	AtNBS28	0.52371	2.47015	0.212015
AtNBS11	AtNBS29	0.467005	2.61931	0.178293
AtNBS11	AtNBS31	0.258882	0.450329	0.574873
AtNBS11	AtNBS32	0.779929	2.44708	0.318718
AtNBS11	AtNBS33	0.205313	0.425704	0.482289
AtNBS11	AtNBS35	0.733866	4.09964	0.179008
AtNBS11	AtNBS37	0.405034	1.47188	0.275182
AtNBS11	AtNBS38	0.409487	1.92837	0.212349
AtNBS11	AtNBS43	0.140937	0.302437	0.466005
AtNBS11	AtNBS45	0.883287	4.12275	0.214247
AtNBS11	AtNBS46	0.863129	2.18771	0.394535
AtNBS11	AtNBS47	0.821129	4.00848	0.204848
AtNBS10	AtNBS12	0.0823709	0.177431	0.464241
AtNBS10	AtNBS18	0.492439	2.08263	0.236451
AtNBS10	AtNBS20	0.787563	1.89951	0.414613
AtNBS10	AtNBS23	0.734071	2.85278	0.257317
AtNBS10	AtNBS25	0.743404	2.94999	0.252003
AtNBS10	AtNBS26	0.611438	5.92936	0.103121
AtNBS10	AtNBS30	0.500685	3.31666	0.150961
AtNBS10	AtNBS32	0.64373	1.99519	0.32264
AtNBS10	AtNBS33	0.654062	1.94966	0.335474
AtNBS10	AtNBS35	0.614884	2.84644	0.216019
AtNBS10	AtNBS36	0.271803	0.873355	0.311217
AtNBS10	AtNBS37	0.696301	2.33141	0.298661
AtNBS10	AtNBS45	0.906993	4.15327	0.21838
AtNBS10	AtNBS48	0.925077	2.37145	0.390089
AtNBS10	AtNBS57	0.771095	2.64281	0.291771
AtNBS09	AtNBS11	0.726895	4.21097	0.172619
AtNBS09	AtNBS12	0.483219	2.13743	0.226074
AtNBS09	AtNBS13	0.611104	3.17655	0.19238
AtNBS09	AtNBS18	0.253653	0.757544	0.334836
AtNBS09	AtNBS27	0.786323	3.59386	0.218796
AtNBS09	AtNBS31	0.719915	3.64394	0.197565
AtNBS09	AtNBS33	0.721528	2.27198	0.317577
AtNBS09	AtNBS36	0.508517	1.84846	0.275103
AtNBS09	AtNBS47	0.940837	2.60391	0.361317
AtNBS09	AtNBS57	0.685602	1.51468	0.452638
AtNBS08	AtNBS09	0.0667641	0.121175	0.550974
AtNBS08	AtNBS12	0.457734	2.38423	0.191984
AtNBS08	AtNBS13	0.645873	2.41505	0.267437
AtNBS08	AtNBS18	0.22519	0.7336	0.306966
AtNBS08	AtNBS30	0.535148	2.1745	0.246101
AtNBS08	AtNBS33	0.740962	2.0098	0.368675
AtNBS08	AtNBS35	0.680839	4.68979	0.145175
AtNBS08	AtNBS36	0.553166	1.96591	0.281378
AtNBS08	AtNBS42	0.682386	3.57937	0.190644
AtNBS08	AtNBS57	0.642296	1.5339	0.418734
AtNBS07	AtNBS08	0.249161	0.64563	0.385919
AtNBS07	AtNBS09	0.277164	0.718208	0.385911
AtNBS07	AtNBS10	0.494972	2.97958	0.166121
AtNBS07	AtNBS12	0.522741	2.00586	0.260607
AtNBS07	AtNBS13	0.642461	2.11403	0.303903
AtNBS07	AtNBS18	0.0979169	0.138214	0.708443
AtNBS07	AtNBS20	0.811542	2.43395	0.333426
AtNBS07	AtNBS22	0.849839	2.65559	0.320019
AtNBS07	AtNBS24	0.753717	2.55038	0.295531
AtNBS07	AtNBS28	0.675254	2.5724	0.2625
AtNBS07	AtNBS29	0.718523	2.22868	0.322398
AtNBS07	AtNBS32	0.615065	2.19739	0.279906
AtNBS07	AtNBS35	0.626506	2.92157	0.214442
AtNBS07	AtNBS36	0.46797	1.7774	0.263289
AtNBS07	AtNBS38	0.701402	3.41388	0.205456
AtNBS07	AtNBS41	0.913692	3.33265	0.274164
AtNBS07	AtNBS42	0.637461	2.55114	0.249872
AtNBS07	AtNBS45	0.89406	2.42553	0.368604
AtNBS06	AtNBS08	0.806693	3.35255	0.240621
AtNBS06	AtNBS09	1.19022	2.82106	0.421906
AtNBS06	AtNBS13	0.886724	3.41827	0.259407
AtNBS06	AtNBS19	1.16645	2.8665	0.406926
AtNBS06	AtNBS21	0.806849	3.97408	0.203028
AtNBS06	AtNBS36	0.87157	3.84558	0.226642
AtNBS06	AtNBS37	0.837249	2.61617	0.320028
AtNBS06	AtNBS38	0.84196	2.06975	0.406792
AtNBS05	AtNBS07	0.706634	2.80325	0.252076
AtNBS05	AtNBS12	0.671413	2.57655	0.260586
AtNBS05	AtNBS13	0.370631	0.72318	0.512502
AtNBS05	AtNBS18	0.657683	2.33825	0.281272
AtNBS05	AtNBS20	0.992711	2.17695	0.45601
AtNBS05	AtNBS21	0.753502	2.9538	0.255096
AtNBS05	AtNBS28	0.892062	5.39639	0.165307
AtNBS05	AtNBS30	0.622607	1.93064	0.322487
AtNBS05	AtNBS32	0.802972	3.48367	0.230496
AtNBS05	AtNBS36	0.66815	1.9849	0.336616
AtNBS05	AtNBS48	0.967828	5.13018	0.188654
AtNBS05	AtNBS57	0.790407	2.2567	0.350249
AtNBS04	AtNBS07	0.863001	4.24722	0.203192
AtNBS04	AtNBS25	1.09296	4.35533	0.250948
AtNBS04	AtNBS31	1.16573	3.57186	0.326365
AtNBS04	AtNBS32	0.823341	3.69819	0.222634
AtNBS04	AtNBS38	0.936952	3.74458	0.250215
AtNBS04	AtNBS45	0.876427	2.6907	0.325725
AtNBS04	AtNBS47	0.772161	3.26007	0.236854
AtNBS04	AtNBS48	0.714864	2.61315	0.273564
AtNBS03	AtNBS04	0.8621	3.54768	0.243004
AtNBS03	AtNBS06	0.818015	2.75612	0.2968
AtNBS03	AtNBS10	0.618361	1.90757	0.324161
AtNBS03	AtNBS11	0.352029	1.35188	0.2604
AtNBS03	AtNBS12	0.651556	1.89589	0.343667
AtNBS03	AtNBS13	0.811381	3.7455	0.216628
AtNBS03	AtNBS17	0.765065	2.30944	0.331277
AtNBS03	AtNBS20	0.799686	2.23872	0.357206
AtNBS03	AtNBS22	0.808512	5.10193	0.158472
AtNBS03	AtNBS25	0.792347	3.46696	0.228542
AtNBS03	AtNBS26	0.398909	1.77153	0.225178
AtNBS03	AtNBS28	0.54878	3.30966	0.165811
AtNBS03	AtNBS31	0.484667	1.43463	0.337833
AtNBS03	AtNBS33	0.401626	1.57474	0.255042
AtNBS03	AtNBS37	0.0641431	0.0865335	0.741252
AtNBS03	AtNBS38	0.0695958	0.0961502	0.723824
AtNBS03	AtNBS39	0.745903	2.5815	0.288941
AtNBS03	AtNBS40	1.11551	2.37781	0.469135
AtNBS03	AtNBS43	0.417389	1.70412	0.24493
AtNBS03	AtNBS44	1.10238	2.97161	0.370971
AtNBS03	AtNBS47	0.879411	2.24334	0.39201
Note: Yellow cell represents TNL sequence, no color filled cell represents CNL sequence
