# Supplementary material for: Identification and Characterization of NBS Resistance Genes in Akebia trifoliata
Source: Front Plant Sci. 2021 Oct 29;12:758559. doi: 10.3389/fpls.2021.758559 (PMC8585750; doi:10.3389/fpls.2021.758559)
Supplement: Supplementary Table 6 — NBS genes Expression profile of the three A. trifoliata tissues and four development stages. [file Table_6.XLSX]

## Sheet: table s6
Table S6 NBS genes Expression profile of the three A. trifoliata tissues and four development stages.
Gene name	FT-1	FT-2	FT-3	FT-4	ST-1	ST-2	ST-3	ST-4	RT-1	RT-2	RT-3	RT-4
AtNBS02	0.487411	0.618685	0.250036	0.632639	0.16356	0.242925	0.342818	0.242961	0.538764	0.715069	0.458399	0.360757
AtNBS01	0	0	0	0	0	0.019325	0.029928	0.0142793	0	0	0	0
AtNBS06	0	0	0	0	0	0	0	0	0	0	0	0
AtNBS05	0.503319	1.61417	0.400986	0.748702	0.361098	0.867365	0.582697	0.29144	0.422791	1.0934	0.368299	0.534507
AtNBS03	7.59659	7.40864	4.88816	4.14209	5.33996	6.45144	5.34431	6.65371	7.38941	8.10535	5.17559	5.3217
AtNBS04	0.229677	0.33936	0.0844297	0.21157	0.684976	1.20904	0.933205	2.89994	0.287737	0.457892	0.286597	0.988809
AtNBS07	0.0127663	0.0789397	0.033746	0	0.178162	0.239728	0.303805	0.104985	0.00618733	0.322117	0.134941	0.170795
AtNBS08	0.301897	0.366635	0.237597	0.0523697	0.413105	0.133474	0.111316	0.349444	2.07906	2.00679	3.64738	2.66822
AtNBS09	0.317908	0.389242	0.282663	0.064717	0.228247	0.152777	0.214229	0.359307	0.657398	1.63438	1.41932	1.13209
AtNBS11	0.561745	0.589461	0.63487	0.540891	0.053692	0.153038	0.133362	0.251839	0.646586	0.772674	0.937289	0.935494
AtNBS12	0.243552	0.034437	0.0993033	0.010465	0.173812	0.0492317	0.0762627	0.0396083	0.522663	0.51824	0.395202	0.192786
AtNBS13	2.92634	3.14027	1.65375	1.73114	0.751774	1.27323	1.07604	0.621176	3.49338	3.69027	2.20344	1.54652
AtNBS19	0.0759907	0	0.00582567	0	0.0335047	0.051088	0.0699967	0.06492	0.136667	0.18056	0.0854573	0.00181533
AtNBS15	0.0743363	0	0	0	0	0	0	0	0.134134	0.120574	0.103288	0
AtNBS16	0	0	0	0	0.000796	0	0	0	0	0	0	0
AtNBS17	0.650826	0.086636	0.301511	0.295799	0.890874	1.55759	2.5884	3.4295	1.39468	1.92543	2.88031	1.87909
AtNBS14	3.26054	2.65806	3.78177	3.30943	1.67755	2.85203	4.08003	4.3408	4.0914	3.12976	4.25749	4.18774
AtNBS10	0.159073	0.158887	1.95963	2.50501	0.613991	0.739685	0.132992	0.274812	5.39696	4.51281	0.126036	1.65939
AtNBS18	3.9001	4.3922	2.69984	1.59425	0.895	1.03767	1.26547	1.00366	6.52976	7.51768	9.93639	5.47265
AtNBS21	0.0335723	0.147129	0.218797	0.1477	0.032817	0.0855673	0.068552	0.249032	0.149135	1.16739	1.90919	1.33294
AtNBS57	2.07196	7.99335	1.10118	0.399188	0.529932	1.21253	4.00392	3.64656	5.65364	9.44572	7.82903	5.01562
AtNBS56	0	0	0	0	0	0	0	0.00123067	0	0	0	0
AtNBS31	2.09919	2.36398	1.10752	0.635528	1.77356	2.69853	1.42273	1.46821	2.05956	2.87275	1.19824	0.656334
AtNBS39	0.448259	0.611462	0.524024	0.541527	0.09827	0.169239	0	0.155988	0.865738	2.33651	2.13723	1.87953
AtNBS44	0.140296	0.257411	0.0908777	0.0430373	0.242673	0.200515	0.0818843	0.121866	0.418811	0.530648	0.641775	0.553851
AtNBS45	1.83411	4.97043	1.78899	0.818892	3.51018	3.50086	1.66226	1.22128	5.47831	8.91787	10.4647	8.2726
AtNBS41	0.0332993	0.029935	0.012179	0	0.027417	0.0143313	0.056443	0.00647933	0.0659253	0.216093	0.219447	0.0712927
AtNBS34	0.946108	1.35303	0.363157	0.0394647	0.063491	0.0527003	0.0404317	0.17126	1.6946	2.82231	1.74636	0.943117
AtNBS32	0.038852	0.024797	0.0206677	0.00349233	0.00826333	0.00477367	0.00424133	0.053664	0.627386	0.30215	2.9818	2.338
AtNBS35	0.0195367	0.00290733	0.00730367	0.00149867	0	0	0	0	0.223794	0.153726	0.130278	0.0703853
AtNBS42	0.005623	0.189718	0.0143353	0.00148067	0	0	0	0	0.226449	0.19628	0.103035	0.009094
AtNBS48	0.70362	1.15575	0.561389	0.181634	0.0882127	0.162544	0.236421	0.183462	0.821713	1.60942	1.87605	2.62418
AtNBS22	0.01618	0	0.0340767	0	0.123364	0.03059	0.0436653	0.069971	0.023132	0.05436	0.0298973	0.0514217
AtNBS24	2.48702	2.74666	2.09513	1.52322	1.73469	3.12804	2.34929	1.98502	2.82178	5.60792	2.81822	4.23175
AtNBS43	0.00460567	1.10124	0.332028	0.35111	0.00117533	0.865964	0.518796	0.484709	1.20161	0.005683	0.00116367	0.00359567
AtNBS25	16.4597	15.7464	9.93024	2.40977	8.75108	10.2529	15.0265	10.7505	15.6368	18.753	19.9676	12.9591
AtNBS28	0	0	0	0	0	0.001005	0.001587	0	0.00210667	0	0	0.000789333
AtNBS29	0.0395953	0.0414787	0.0455513	0.039967	0.0302843	0.148126	0.15658	0.0910983	0.068868	0.0348637	0.174127	0.067797
AtNBS30	2.00861	3.18506	1.43922	0.208308	0.448697	0.744069	0.437842	0.265056	3.94589	4.90549	3.23256	3.12236
AtNBS46	0.201952	0.330455	0.074158	0.408816	0.014316	0.0205907	0.00213867	0.0241207	0.479822	0.815335	0.519789	0.532747
AtNBS37	3.47317	4.22911	1.53094	2.09575	2.06569	2.41111	1.76384	2.47279	3.21122	3.75847	2.69958	1.98982
AtNBS38	0	0	0	0	0	0	0	0	0	0	0	0
AtNBS20	0	0	0	0	0	0	0	0	0	0	0	0
AtNBS47	5.46485	10.8658	3.93859	2.11755	2.10925	2.31142	3.8031	2.68692	3.89988	8.26161	7.31553	8.93197
AtNBS36	0.063929	0	0.0172863	0.0767483	0.221227	0.75347	0.442322	0.151189	0.326161	0.829825	0.278605	0.14642
AtNBS33	0	0.00774433	0	0	0	0.0707473	0.109487	0.00397667	0.0191543	0.0358577	0.105789	0
AtNBS40	1.87967	3.6447	1.61564	0.792244	1.61414	1.26379	1.16668	1.43074	6.86046	6.96002	5.24202	5.27567
AtNBS23	0.681431	0.45439	0.348187	0.134234	0.521523	0.723334	0.266712	0.169409	0.86604	1.05975	1.20276	0.941846
AtNBS26	3.32739	3.02579	1.76043	1.39728	1.19783	1.07103	1.01873	2.14122	4.14851	3.06014	2.87434	2.68349
AtNBS27	0.646345	1.30419	0.413318	0.0353673	0.633719	0.983563	1.79458	0.870279	0.61958	1.20691	0.877596	0.44533
AtNBS52	0.692364	0.832288	0.883601	0.397839	2.09334	0.960172	2.10098	0.552435	0.576537	0.99636	2.97921	1.32437
AtNBS49	0.555722	0.946526	1.08002	0.005466	1.19656	1.32762	1.93142	3.61507	1.14811	1.64109	1.71539	1.05943
AtNBS50	0.374502	2.25133	0.94097	0.08397	0.791164	1.23551	1.76451	2.03718	0.880313	2.24399	2.76183	3.27574
AtNBS51	1.45428	12.5089	2.44391	1.09132	1.22559	1.62957	1.82482	0.88305	3.09686	14.8372	33.9692	17.8373
AtNBS55	0	0	0	0	0	0	0	0	0	0	0	0
AtNBS54	3.14753	4.71847	2.27153	2.01821	0.64901	1.9552	4.58566	2.46968	2.58868	4.51358	2.25236	0.845378
AtNBS53	0.485139	0.469091	0.456771	0.082134	0.120726	0.238433	0.263914	1.95332	0.810509	1.36918	0.816193	0.871841
AtNBS63	1.84797	1.22248	0.574993	2.0866	2.36107	1.61962	1.60907	1.69593	1.73106	1.47015	1.91028	1.7607
AtNBS65	1.08087	1.07609	0.337569	0.075061	2.1868	2.09674	1.94318	0.806007	2.33514	2.661	1.33304	1.23297
AtNBS66	2.31922	1.68976	1.11285	0.831531	2.04559	1.68693	1.68035	2.85027	1.65097	1.29263	1.18231	0.837663
AtNBS67	2.0106	2.34295	1.13572	1.55486	0.91863	0.75857	0.490894	0.807801	2.24101	3.63541	3.15588	2.3777
AtNBS58	0.387001	0.434233	0.144936	0.299254	0.338297	0.621225	0.583098	2.58397	0.550631	0.555195	0.862671	1.12442
AtNBS59	0.578679	0.962658	0.276025	0.150787	0.302183	0.240137	0.10545	0.111263	0.686369	1.3752	1.03192	1.30495
AtNBS61	4.08114	4.03123	2.71534	2.10609	2.31904	2.97256	3.11184	1.86268	2.9698	3.73854	2.19676	3.04506
AtNBS60	0.372796	0.754797	0.29835	0.0697303	0.402533	0.272991	0.188607	0.289205	0.660095	1.09354	0.428542	0.958015
AtNBS64	0.160813	0.18612	0.0468737	0.146433	0.131435	0.27191	0.165975	0.184562	0.299188	0.264766	0.117551	0.0808107
AtNBS62	1.52781	1.91003	0.440313	0.611543	0.789333	0.605947	0.488566	1.32961	1.6409	1.54189	0.769665	1.03287
AtNBS68	2.66573	5.78629	3.61656	5.80669	1.56495	2.01374	1.69343	2.66488	3.28529	4.00967	3.81183	5.25124
AtNBS70	3.28514	3.30371	1.91108	1.32033	4.47755	7.88303	9.38482	6.1599	5.09838	7.30156	13.8673	10.2055
AtNBS73	7.17382	6.1915	4.41219	4.44726	6.68641	7.53682	6.36354	7.15723	6.74827	7.72873	6.85183	9.18131
AtNBS72	5.65961	4.80993	1.84538	0.504616	6.28593	11.7349	8.0244	7.74185	3.89533	8.60659	8.36194	8.23827
AtNBS71	5.50736	5.169	2.7564	1.30488	5.83318	8.19295	9.6189	5.03674	4.05714	7.06603	9.47181	6.9097
AtNBS69	2.01961	3.94605	1.98987	1.42082	1.46395	1.68755	2.80065	2.1604	2.46306	3.30629	3.3541	5.70347
Note: FT: Fruit tissue; ST: Seed tissue; RT: Rind tissue; 1-4: Young, Enlargement, Colouring and Maturity of 4 Development stages；Yellow cell represent the low expressed gene, Red cell represents the mid or high expressed gene.
