# Supplementary material for: Identification and Characterization of NBS Resistance Genes in Akebia trifoliata
Source: Front Plant Sci. 2021 Oct 29;12:758559. doi: 10.3389/fpls.2021.758559 (PMC8585750; doi:10.3389/fpls.2021.758559)
Supplement: Supplementary Table 7 — TNLs and CNLs for both exon number and gene length in 7 dicots. [file Table_7.XLSX]

## Sheet: table s7
Table S7 TNLs and CNLs for both exon number and gene length in 7 dicots
Species		R. sativus	B.oleracea	B.napus	B.rapa	A. thaliana	H. annuus	M. esculenta
Average exon number	TNL	4	6.4	4.3	5.2	5.3	6.2	5.5
	CNL	3.6	3.4	3	2.3	2.2	3.1	2.8
Average gene length	TNL	2715	3759	3342.71	2997	3141	2946	2695
	CNL	2189	2793	2837.92	2529	2782	2813	2646
Note: The full names of these species are successively Raphanus sativus, Brassica oleracea, Brassica napus, Brassica rapa, Arabidopsis thaliana,Helianthus annuus and Manihot esculenta
